# Supplementary material for: Community Turnover of Wood-Inhabiting Fungi across Hierarchical Spatial Scales
Source: PLoS One. 2014 Jul 24;9(7):e103416. doi: 10.1371/journal.pone.0103416 (PMC4110023; doi:10.1371/journal.pone.0103416)
Supplement: File S6 — Geographical UTM coordinates. (CSV) [file pone.0103416.s006.csv]

## Geographical UTM coordinates of sampled plots
x	y
0565536	4745688
0566979	4745867
0566049	4743177
0581123	4746268
0578572	4746577
0622802	4763518
0626011	4764838
0623985	4765291
0623915	4766242
0620494	4766555
0611058	4765464
0612879	4765938
0613948	4768304
0613555	4769252
0610900	4767376
0586330	4757216
0585384	4757623
0581957	4757715
0580025	4757421
0584663	4755621
0645233	4764784
0645312	4764713
0645442	4764573
0645488	4764486
0645477	4764723
0577052	4758405
0576961	4757997
0576960	4757903
0577068	4757735
0577237	4757787
0624681	4788402
0625602	4788623
0625972	4786745
0625301	4786211
0626334	4784399
0675004	4756472
0674412	4756790
0674706	4756831
0673390	4755100
0672999	4755468
0677682	4754319
0677666	4754239
0678040	4753982
0678331	4753713
0676955	4755068
0661659	4757650
0661165	4756489
0661850	4758083
0660760	4753315
0656656	4754297
0677862	4756871
0678491	4756715
0678897	4756660
0678232	4756572
0677171	4756499
0656335	4753689
0654834	4754376
0655424	4754027
0651879	4759466
0652553	4760260
0653730	4762549
0653786	4762659
0653775	4762741
0653732	4762619
0653647	4762342
0597168	4787727
0597252	4786774
0596636	4784969
0596444	4784249
0598055	4784947
0628276	4787861
0628241	4788038
0628551	4787908
0628741	4788166
0628812	4788577
0612257	4780505
0612504	4780907
0612656	4781309
0613922	4782843
0611344	4779631
