# Supplementary material for: Community Turnover of Wood-Inhabiting Fungi across Hierarchical Spatial Scales
Source: PLoS One. 2014 Jul 24;9(7):e103416. doi: 10.1371/journal.pone.0103416 (PMC4110023; doi:10.1371/journal.pone.0103416)
Supplement: File S7 — Dead wood composition data. (CSV) [file pone.0103416.s007.csv]

PLOT	VFWD_DS1	VFWD_DS2	VFWD_DS3	VFWD_DS4	VFWD _DS5	FWD_DS1	FWD_DS2	FWD_DS3	FWD_DS4	FWD_DS5	CWD_DS1	CWD_DS2	CWD_DS3	CWD_DS4	CWD_DS5		SITE	MANAGEMENT
1	49	8	1	0	0	1	1	1	0	0	0	0	1	0	0		URBASA	MANAGED
2	52	4	2	0	0	6	2	3	0	0	0	0	0	1	0		URBASA	MANAGED
3	34	11	0	0	0	7	3	1	2	0	0	0	0	0	0		URBASA	MANAGED
4	44	5	1	0	0	1	3	0	0	0	1	3	0	0	0		URBASA	MANAGED
5	40	16	3	0	0	4	4	0	0	0	0	0	0	1	0		URBASA	MANAGED
6	25	22	16	5	0	2	1	13	2	0	0	0	1	2	0		ALDUDE	MANAGED
7	37	18	16	0	0	0	3	4	0	0	0	0	0	0	0		ALDUDE	MANAGED
8	42	0	0	0	0	3	0	2	2	0	3	1	1	1	0		ALDUDE	MANAGED
9	58	6	0	0	0	0	1	1	0	0	0	0	0	0	0		ALDUDE	MANAGED
10	56	0	1	0	0	5	0	4	0	0	0	0	0	0	0		ALDUDE	MANAGED
11	42	9	4	0	0	3	4	5	0	0	0	0	1	0	0		BELATE	MANAGED
12	55	13	1	0	0	1	5	0	0	0	1	0	0	0	0		BELATE	MANAGED
13	37	15	1	0	0	4	1	1	0	0	0	0	0	0	0		BELATE	MANAGED
14	38	12	1	0	0	2	2	1	0	0	1	0	0	0	0		BELATE	MANAGED
15	30	7	13	0	0	5	1	3	0	0	0	1	0	0	0		BELATE	MANAGED
16	55	12	2	0	0	2	1	2	1	0	0	0	0	0	0		ARALAR	MANAGED
17	13	16	10	0	0	6	2	2	1	2	2	0	1	0	0		ARALAR	MANAGED
18	30	8	2	3	0	8	5	5	0	0	1	1	1	1	0		ARALAR	MANAGED
19	19	18	11	3	0	0	3	8	1	0	1	0	0	0	0		ARALAR	MANAGED
20	44	5	2	3	0	0	6	3	0	0	2	0	0	0	0		ARALAR	MANAGED
21	54	4	5	0	0	6	0	1	0	0	0	0	2	0	0		MENDILATZ	NATURAL
22	33	2	1	0	0	3	0	0	0	0	0	3	3	2	1		MENDILATZ	NATURAL
23	38	5	5	1	0	1	4	1	0	0	1	5	0	0	0		MENDILATZ	NATURAL
24	17	9	7	0	0	1	2	8	1	0	0	0	4	2	0		MENDILATZ	NATURAL
25	21	4	6	0	0	5	1	4	2	0	3	1	8	0	0		MENDILATZ	NATURAL
26	29	9	7	0	0	2	7	5	1	0	0	0	1	4	0		PUTXERRI	NATURAL
27	19	23	10	0	0	2	7	4	0	0	0	3	3	0	0		PUTXERRI	NATURAL
28	12	6	3	0	0	5	8	15	1	0	1	0	4	1	0		PUTXERRI	NATURAL
29	19	7	2	0	0	1	13	5	0	0	0	5	2	2	0		PUTXERRI	NATURAL
30	37	9	2	3	0	8	2	0	4	0	1	1	1	3	0		PUTXERRI	NATURAL
31	37	13	10	0	0	1	2	1	5	0	0	0	0	0	0		ARITZAKUN	MANAGED
32	31	11	3	5	0	2	2	0	2	1	0	0	1	0	1		ARITZAKUN	MANAGED
33	41	14	4	5	0	0	0	0	1	0	0	0	0	0	0		ARITZAKUN	MANAGED
34	51	11	3	0	0	1	1	1	0	0	1	0	0	0	0		ARITZAKUN	MANAGED
35	43	13	5	0	0	0	5	4	0	0	0	0	0	0	0		ARITZAKUN	MANAGED
36	50	5	7	1	0	2	1	1	0	0	0	0	0	0	0		LAKARTXELA	MANAGED
37	63	5	3	0	0	2	3	0	1	0	0	0	0	0	0		LAKARTXELA	MANAGED
38	43	5	13	1	0	1	2	3	1	0	1	0	0	0	0		LAKARTXELA	MANAGED
39	60	0	0	1	0	4	3	0	0	0	0	0	0	0	0		LAKARTXELA	MANAGED
40	58	1	1	0	0	5	4	1	0	0	1	2	1	0	0		LAKARTXELA	MANAGED
41	26	9	5	0	0	1	1	5	0	0	0	5	2	3	2		AZTAPARRETA	NATURAL
42	25	5	3	0	0	4	3	1	2	0	1	1	1	7	1		AZTAPARRETA	NATURAL
43	24	7	5	0	0	3	2	6	2	0	3	1	6	1	0		AZTAPARRETA	NATURAL
44	35	3	1	0	0	9	2	2	1	0	1	4	3	0	0		AZTAPARRETA	NATURAL
45	28	7	0	0	0	1	5	9	4	0	0	1	1	1	0		AZTAPARRETA	NATURAL
46	35	8	6	1	0	1	7	5	3	0	0	0	2	0	0		IRATI	MANAGED
47	42	2	0	0	0	17	3	1	0	0	4	0	0	0	0		IRATI	MANAGED
48	56	4	0	5	0	0	2	3	2	0	0	0	0	0	0		IRATI	MANAGED
49	40	8	6	1	0	2	2	0	0	0	0	1	0	1	0		OTSAGI	MANAGED
50	45	3	1	1	0	2	2	0	0	0	0	0	0	0	0		OTSAGI	MANAGED
51	21	4	8	0	0	7	10	4	0	0	1	2	3	0	0		LARRA	NATURAL
52	53	1	0	0	0	6	4	1	1	0	0	1	2	1	0		LARRA	NATURAL
53	45	3	2	1	0	7	5	1	2	0	0	4	2	1	0		LARRA	NATURAL
54	19	1	0	0	0	5	8	12	0	0	0	3	4	0	0		LARRA	NATURAL
55	34	3	3	0	0	5	9	0	0	0	1	0	6	0	0		LARRA	NATURAL
56	26	11	4	1	0	4	7	2	2	0	0	0	0	0	0		OTSAGI	MANAGED
57	40	3	4	2	0	6	3	3	0	0	0	0	0	0	0		OTSAGI	MANAGED
58	58	2	2	0	0	4	2	1	0	0	0	0	0	0	0		OTSAGI	MANAGED
59	28	9	11	0	0	1	5	3	1	0	1	0	0	0	0		IRATI	MANAGED
60	38	7	9	2	0	1	4	3	0	0	1	0	0	0	0		IRATI	MANAGED
61	14	27	15	1	0	1	2	3	2	0	0	1	1	0	1		LIZARDOIA	NATURAL
62	18	30	5	0	0	0	3	3	0	0	0	1	3	2	0		LIZARDOIA	NATURAL
63	27	20	8	0	0	0	4	5	0	0	0	0	3	0	0		LIZARDOIA	NATURAL
64	34	17	0	0	0	1	3	6	0	0	3	3	0	0	0		LIZARDOIA	NATURAL
65	17	9	2	0	0	2	11	10	1	0	0	1	2	0	0		LIZARDOIA	NATURAL
66	24	8	2	1	0	3	5	7	4	0	1	1	1	0	0		ARTIKUTZA	NATURAL
67	12	7	5	0	0	0	6	15	0	0	3	3	1	0	0		ARTIKUTZA	NATURAL
68	3	10	14	6	0	0	6	10	9	0	0	2	3	0	0		ARTIKUTZA	NATURAL
69	28	8	1	0	0	4	4	6	1	0	2	2	2	0	1		ARTIKUTZA	NATURAL
70	25	3	8	1	0	1	2	5	0	0	3	0	2	0	1		ARTIKUTZA	NATURAL
71	19	8	9	4	0	1	0	2	8	0	0	0	4	3	1		IRUBELAKASKOA	NATURAL
72	24	5	5	3	1	2	1	5	3	0	0	2	5	3	1		IRUBELAKASKOA	NATURAL
73	40	10	1	0	0	2	5	4	1	0	4	1	2	2	0		IRUBELAKASKOA	NATURAL
74	39	8	5	3	0	4	2	0	1	0	2	2	1	0	0		IRUBELAKASKOA	NATURAL
75	39	4	4	0	0	0	2	10	2	0	0	2	2	0	0		IRUBELAKASKOA	NATURAL
76	5	11	19	3	0	1	5	11	11	0	0	0	4	0	1		BERTIZ	NATURAL
77	20	10	9	2	0	4	6	5	0	0	3	6	4	0	0		BERTIZ	NATURAL
78	27	14	8	3	1	1	2	8	0	0	1	3	0	2	0		BERTIZ	NATURAL
79	22	7	1	0	0	7	2	3	3	0	0	4	4	1	2		BERTIZ	NATURAL
80	13	12	9	6	0	0	2	2	4	0	0	1	3	2	0		BERTIZ	NATURAL
